# Supplementary material for: Simultaneous profiling of Arabidopsis thaliana and Vibrio vulnificus MO6-24/O transcriptomes by dual RNA-seq analysis
Source: Comput Struct Biotechnol J. 2021 Apr 8;19:2084–96. doi: 10.1016/j.csbj.2021.04.008 (PMC8085779; doi:10.1016/j.csbj.2021.04.008)
Supplement: Supplementary Table 1 — Primer sequences used in this study. [file mmc9.xlsx]

## Sheet: Sheet1
		Supplementary Table 1. Primer sequences used in this study
		Primer names	Primer sequences
		AtACT2_QF	GAAGAACTATGAATTACCCGATGG
		AtACT2_QR	TACAGATCCTTCCTGATATCCACA
		AT4G12500_QF	CTCCTTCAGTTCCAACTCCTTC
		AT4G12500_QR	GAGAGCATCGATAGGACAGTTTC
		AT4G08770_QF	GGAAACCAGAGTGTATTGGTAGA
		AT4G08770_QR	CTCTTGGTCGCTCTGGATAAG
		AT2G45220_QF	GAAGATCCGACCCGAATCAAA
		AT2G45220_QR	GTCTCCAAGGTCTACCCAAATAAG
		AT2G19190_QF	GACTCCTTACGATGCACTTACC
		AT2G19190_QR	CACTATACGCGGTGTCCATATAC
		AT4G12490_QF	CTAACCCTACGCCAGTCATTC
		AT4G12490_QR	AGTAGACCGCTTAGCACATTC
		AT3G46280_QF	CCGTCCGACAACCCATTTAT
		AT3G46280_QR	GTGGAGAATGAGACCTTCGTTAG
		AT1G51800_QF	TTCACCACGTCTTCCGTATTT
		AT1G51800_QR	CGTTGAGCAGAGGAGGTAAAG
		MO6-16s_QF	CCA CCT TCC TCC GGT TTA TC
		MO6-16s_QR	GTC AGC TCG TGT TGT GAA ATG
		MO6_RS11920_QF	GTGCGAGAAACACAAGGTAAAG
		MO6_RS11920_QR	GCAGCCCATATAGTGGAAGATAG
		MO6_RS11925_QF	CGCTCCTGCACATACTCAAA
		MO6_RS11925_QR	GGCGAGATGATCCGCAATAA
		MO6_RS09980_QF	TCAATACCATAGCGGTGTGAAG
		MO6_RS09980_QR	ACACCCATCAGTTCGATGTTAG
		MO6_RS09975_QF	TACCTCAAACACTGACCGTAAC
		MO6_RS09975_QR	CATGATGGACTCTGGGTGAAA
		MO6_RS03440_QF	GCGCAATTATTCGACGAGAG
		MO6_RS03440_QR	GCTCCGTTTGACTTCATCAC
		MO6_RS16405_QF	ACAGGGAACATCGTTCAATCC
		MO6_RS16405_QR	TTTGCCCACGCCAATCT
		MO6_RS17215_QF	AGTACCTGTGCTGGCAATAAG
		MO6_RS17215_QR	GTAGTCCGATGTTTCTGGGTATC
		MO6_RS17210_QF	CGGAAAGAGGGCTAGAGAAAG
		MO6_RS17210_QR	CGACATGACAGGTCCAAAGA
