# Supplementary material for: Simultaneous profiling of Arabidopsis thaliana and Vibrio vulnificus MO6-24/O transcriptomes by dual RNA-seq analysis
Source: Comput Struct Biotechnol J. 2021 Apr 8;19:2084–96. doi: 10.1016/j.csbj.2021.04.008 (PMC8085779; doi:10.1016/j.csbj.2021.04.008)
Supplement: Supplementary Tables 2–6 — Supplementary Table 2. Top 10 differentially expressed genes (DEGs) of Vibrio vulnificus MO6-24/O (Vv MO6) at 3 h post-infiltration (hpi) of A. thaliana leaves. Supplementary Table 3. Top 10 DEGs of Vv MO6 at 6 hpi of A. thaliana leaves. Supplementary Table 4. Top 10 DEGs of Vv MO6 at 12 hpi of A. thaliana leaves. Supplementary Table 5. Top 10 DEGs of Vv MO6 at 24 hpi of A. thaliana leaves. Supplementary Table 6. Top 10 DEGs of Vv MO6 at 48 hpi of A. thaliana leaves. [file mmc10.xlsx]

## Sheet: Supp Table2
				Supplementary Table 2. Top 10 differentially expressed genes (DEGs) of Vibrio vulnificus MO6-24/O (Vv MO6) at 3 h post-infiltration (hpi) of Arabidopsis leaves
				Gene ID	Gene description	log2 fold change
				VVMO6_RS11920	S-(hydroxymethyl)glutathione dehydrogenase/class III alcohol dehydrogenase [Vibrio vulnificus]	3.99
				VVMO6_RS11925	S-formylglutathione hydrolase [Vibrio vulnificus]	3.35
				VVMO6_RS17075	MULTISPECIES: hypothetical protein [Vibrio]	2.88
				VVMO6_RS05595	hypothetical protein [Vibrio vulnificus]	2.52
				VVMO6_RS17055	hypothetical protein [Vibrio vulnificus]	2.52
				VVMO6_RS18545	hypothetical protein [Vibrio vulnificus]	-1.41
				VVMO6_RS21470	hypothetical protein [Vibrio vulnificus]	-1.26
				VVMO6_RS06435	hypothetical protein [Vibrio vulnificus]	-1.18
				VVMO6_RS10440	hypothetical protein [Vibrio vulnificus]	-1.14
				VVMO6_RS14800	hypothetical protein [Vibrio vulnificus]	-1.07
				* The plus and minus indicated the up- and down-regulation, respectively.
				** Ten up-regulated and 10 down-regulated genes were listed.

## Sheet: Supp Table3  
		Supplementary Table 3. Top 10 differentially expressed genes (DEGs) of Vibrio vulnificus MO6-24/O (Vv MO6) at 6 h post-infiltration (hpi) of Arabidopsis leaves
		Gene ID	Gene description	log2 fold change
		VVMO6_RS11920	S-(hydroxymethyl)glutathione dehydrogenase/class III alcohol dehydrogenase [Vibrio vulnificus]	4.94
		VVMO6_RS11925	S-formylglutathione hydrolase [Vibrio vulnificus]	4.68
		VVMO6_RS09965	hypothetical protein [Vibrio vulnificus]	4.05
		VVMO6_RS05595	hypothetical protein [Vibrio vulnificus]	3.29
		VVMO6_RS09975	aminodeoxychorismate/anthranilate synthase component II [Vibrio vulnificus]	3.24
		VVMO6_RS05205	YciN family protein [Vibrio vulnificus]	-1.8
		VVMO6_RS18465	HD domain-containing protein [Vibrio vulnificus]	-1.71
		VVMO6_RS18545	hypothetical protein [Vibrio vulnificus]	-1.69
		VVMO6_RS21470	hypothetical protein [Vibrio vulnificus]	-1.59
		VVMO6_RS24000	MULTISPECIES: YnhF family membrane protein [Vibrio]	-1.56
		* The plus and minus indicated the up- and down-regulation, respectively.
		** Ten up-regulated and 10 down-regulated genes were listed.

## Sheet: Supp Table4
		Supplementary Table 4. Top 10 differentially expressed genes (DEGs) of Vibrio vulnificus MO6-24/O (Vv MO6) at 12 h post-infiltration (hpi) of Arabidopsis leaves
		Gene ID	Gene description	log2 fold change
		VVMO6_RS11920	S-(hydroxymethyl)glutathione dehydrogenase/class III alcohol dehydrogenase [Vibrio vulnificus]	4.94
		VVMO6_RS11925	S-formylglutathione hydrolase [Vibrio vulnificus]	4.78
		VVMO6_RS09980	anthranilate phosphoribosyltransferase [Vibrio vulnificus]	4.11
		VVMO6_RS09985	bifunctional indole-3-glycerol-phosphate synthase TrpC/phosphoribosylanthranilate isomerase TrpF [Vibrio vulnificus]	3.87
		VVMO6_RS08490	tripartite tricarboxylate transporter permease [Vibrio vulnificus]	3.81
		VVMO6_RS18545	hypothetical protein [Vibrio vulnificus]	-2.22
		VVMO6_RS23305	MULTISPECIES: DUF3149 domain-containing protein [Vibrio]	-2
		VVMO6_RS05050	YfbU family protein [Vibrio vulnificus]	-1.98
		VVMO6_RS17995	methylglyoxal synthase [Vibrio vulnificus]	-1.94
		VVMO6_RS23470	alternative ribosome-rescue factor A [Vibrio vulnificus]	-1.88
		* The plus and minus indicated the up- and down-regulation, respectively.
		** Ten up-regulated and 10 down-regulated genes were listed.

## Sheet: Supp Table5
		Supplementary Table 5. Top 10 differentially expressed genes (DEGs) of Vibrio vulnificus MO6-24/O (Vv MO6) at 24 h post-infiltration (hpi) of Arabidopsis leaves
		Gene ID	Gene description	log2 fold change
		VVMO6_RS11925	S-formylglutathione hydrolase [Vibrio vulnificus]	4.73
		VVMO6_RS11920	S-(hydroxymethyl)glutathione dehydrogenase/class III alcohol dehydrogenase [Vibrio vulnificus]	4.73
		VVMO6_RS09980	anthranilate phosphoribosyltransferase [Vibrio vulnificus]	3.97
		VVMO6_RS09965	hypothetical protein [Vibrio vulnificus]	3.84
		VVMO6_RS16405	YgiW/YdeI family stress tolerance OB fold protein [Vibrio vulnificus]	3.79
		VVMO6_RS18545	hypothetical protein [Vibrio vulnificus]	-2.07
		VVMO6_RS23305	MULTISPECIES: DUF3149 domain-containing protein [Vibrio]	-2.04
		VVMO6_RS23470	alternative ribosome-rescue factor A [Vibrio vulnificus]	-2.04
		VVMO6_RS08860	TfoX/Sxy family DNA transformation protein [Vibrio vulnificus]	-1.89
		VVMO6_RS04830	MULTISPECIES: hypothetical protein [Vibrio]	-1.82
		* The plus and minus indicated the up- and down-regulation, respectively.
		** Ten up-regulated and 10 down-regulated genes were listed.

## Sheet: Supp Table6
		Supplementary Table 6. Top 10 differentially expressed genes (DEGs) of Vibrio vulnificus MO6-24/O (Vv MO6) at 48 h post-infiltration (hpi) of Arabidopsis leaves
		Gene ID	Gene description	log2 fold change
		VVMO6_RS11920	S-(hydroxymethyl)glutathione dehydrogenase/class III alcohol dehydrogenase [Vibrio vulnificus]	5.05
		VVMO6_RS11925	S-formylglutathione hydrolase [Vibrio vulnificus]	4.57
		VVMO6_RS09980	anthranilate phosphoribosyltransferase [Vibrio vulnificus]	3.69
		VVMO6_RS09965	hypothetical protein [Vibrio vulnificus]	3.49
		VVMO6_RS09975	aminodeoxychorismate/anthranilate synthase component II [Vibrio vulnificus]	3.48
		VVMO6_RS10380	MULTISPECIES: YeaC family protein [Vibrio]	-2.84
		VVMO6_RS16460	flagellar brake protein [Vibrio vulnificus]	-2.06
		VVMO6_RS18545	hypothetical protein [Vibrio vulnificus]	-2.03
		VVMO6_RS19765	cold-shock protein [Vibrio vulnificus]	-1.89
		VVMO6_RS21470	hypothetical protein [Vibrio vulnificus]	-1.84
		* The plus and minus indicated the up- and down-regulation, respectively.
		** Ten up-regulated and 10 down-regulated genes were listed.
