# Supplementary material for: Simultaneous profiling of Arabidopsis thaliana and Vibrio vulnificus MO6-24/O transcriptomes by dual RNA-seq analysis
Source: Comput Struct Biotechnol J. 2021 Apr 8;19:2084–96. doi: 10.1016/j.csbj.2021.04.008 (PMC8085779; doi:10.1016/j.csbj.2021.04.008)
Supplement: Supplementary Tables 7–11 — Supplementary Table 7. Top 20 DEGs of A. thaliana at 3 hpi with Vv MO6. Supplementary Table 8. Top 20 DEGs of A. thaliana at 6 hpi with Vv MO6. Supplementary Table 9. Top 20 DEGs of A. thaliana at 12 hpi with Vv MO6. Supplementary Table 10. Top 20 DEGs of A. thaliana at 24 hpi with Vv MO6. Supplementary Table 11. Top 20 DEGs of A. thaliana at 48 hpi with Vv MO6. [file mmc11.xlsx]

## Sheet: Supp Table7
		Supplementary Table 7. Top 20 DEGs of Arabidopsis at 3 hpi with Vv MO6
		Gene ID	Gene name	Gene description	log2 fold change
		AT5G48430		Eukaryotic aspartyl protease family protein	10.17
		AT5G39580		Peroxidase superfamily protein	9.7
		AT2G44370		Cysteine/Histidine-rich C1 domain family protein	9.61
		AT1G30700		FAD-binding Berberine family protein	9.37
		AT2G17740		Cysteine/Histidine-rich C1 domain family protein	8.96
		AT2G36690		2-oxoglutarate (2OG) and Fe(II)-dependent oxygenase superfamily protein	8.73
		AT4G08770	Prx37	Peroxidase superfamily protein	8.72
		AT1G26380		FAD-binding Berberine family protein	8.58
		AT2G45220		Plant invertase/pectin methylesterase inhibitor superfamily	8.54
		AT2G19190	FRK1	FLG22-induced receptor-like kinase 1	8.45
		AT5G04950.1	NAS1	nicotianamine synthase 1	-3.11
		AT4G16590.1	CSLA01	cellulose synthase-like A01	-2.96
		AT5G23020.1	IMS2	2-isopropylmalate synthase 2	-2.95
		AT1G13609.1		Defensin-like (DEFL) family protein	-2.94
		AT3G26330.1	CYP71B37	cytochrome P450, family 71, subfamily B, polypeptide 37	-2.5
		AT2G24762.1	GDU4	glutamine dumper 4	-2.38
		AT2G43100.1	IPMI2	isopropylmalate isomerase 2	-2.3
		AT1G73330.1	DR4	drought-repressed 4	-2.24
		AT1G16400.1	CYP79F2	cytochrome P450, family 79, subfamily F, polypeptide 2	-2.22
		AT3G58990.1	IPMI1	isopropylmalate isomerase 1	-2.14
		* The plus and minus indicated the up- and down-regulation, respectively.
		** Ten up-regulated and 10 down-regulated genes were listed.

## Sheet: Supp Table8
		Supplementary Table 8. Top 20 DEGs of Arabidopsis at 6 hpi with Vv MO6
		Gene ID	Gene name	Gene description	log2 fold change
		AT5G39580		Peroxidase superfamily protein	10.1146
		AT2G17740		Cysteine/Histidine-rich C1 domain family protein	9.24985
		AT1G30700		FAD-binding Berberine family protein	9.22875
		AT3G46280		kinase-like protein	9.16753
		AT2G39518		Uncharacterized protein family (UPF0497)	8.94061
		AT4G12500		Bifunctional inhibitor/lipid-transfer protein/seed storage 2S albumin superfamily protein	8.72693
		AT5G48430		Eukaryotic aspartyl protease family protein	8.66686
		AT4G08770	Prx37	Peroxidase superfamily protein	8.60819
		AT2G39530		Uncharacterized protein family (UPF0497)	8.48734
		AT2G44370		Cysteine/Histidine-rich C1 domain family protein	8.46101
		AT5G24770	VSP2	vegetative storage protein 2	-2.08774
		AT4G16590	CSLA01	cellulose synthase-like A01	-2.02168
		AT5G24780	VSP1	vegetative storage protein 1	-2.00102
		AT4G15210	BAM5	beta-amylase 5	-1.90498
		AT5G46690	bHLH071	beta HLH protein 71	-1.88251
		AT5G23820		MD-2-related lipid recognition domain-containing protein	-1.87115
		AT4G17470		alpha/beta-Hydrolases superfamily protein	-1.86977
		AT1G73600		S-adenosyl-L-methionine-dependent methyltransferases superfamily protein	-1.85472
		AT4G38775		hypothetical protein	-1.84513
		AT4G11320		Papain family cysteine protease	-1.8233
		* The plus and minus indicated the up- and down-regulation, respectively.
		** Ten up-regulated and 10 down-regulated genes were listed.

## Sheet: Supp Table9
			Supplementary Table 9. Top 20 DEGs of Arabidopsis at 12 hpi with Vv MO6
			Gene ID	Gene name	Gene description	log2 fold change
			AT4G12500		Bifunctional inhibitor/lipid-transfer protein/seed storage 2S albumin superfamily protein	8.82872
			AT4G08770	Prx37	Peroxidase superfamily protein	8.78739
			AT2G45220		Plant invertase/pectin methylesterase inhibitor superfamily	8.44786
			AT2G19190	FRK1	FLG22-induced receptor-like kinase 1	8.35901
			AT4G12490		Bifunctional inhibitor/lipid-transfer protein/seed storage 2S albumin superfamily protein	8.32997
			AT4G12495		transmembrane protein	8.02477
			AT3G46280		kinase-like protein	7.99211
			AT1G51800	IOS1	Leucine-rich repeat protein kinase family protein	7.88828
			AT2G17740		Cysteine/Histidine-rich C1 domain family protein	7.83403
			AT1G30700		FAD-binding Berberine family protein	7.67201
			AT5G50335		hypothetical protein	-2.90792
			AT3G52720	ACA1	alpha carbonic anhydrase 1	-2.46075
			AT5G20630	GER3	germin 3	-2.19141
			AT1G30280		Chaperone DnaJ-domain superfamily protein	-2.1406
			AT5G25980	TGG2	glucoside glucohydrolase 2	-2.12891
			AT5G15580	LNG1	longifolia1	-2.1209
			AT5G24780	VSP1	vegetative storage protein 1	-2.10933
			AT1G78970	LUP1	lupeol synthase 1	-2.09772
			AT1G29510	SAUR68	SAUR-like auxin-responsive protein family	-2.07428
			AT3G12610	DRT100	Leucine-rich repeat (LRR) family protein	-2.0636
			* The plus and minus indicated the up- and down-regulation, respectively.
			** Ten up-regulated and 10 down-regulated genes were listed.

## Sheet: Supp Table10
		Supplementary Table 10. Top 20 DEGs of Arabidopsis at 24 hpi with Vv MO6
		Gene ID	Gene name	Gene description	log2 fold change
		AT5G43580	UPI	Serine protease inhibitor, potato inhibitor I-type family protein	8.83
		AT4G12500		Bifunctional inhibitor/lipid-transfer protein/seed storage 2S albumin superfamily protein	8.49
		AT4G12490		Bifunctional inhibitor/lipid-transfer protein/seed storage 2S albumin superfamily protein	8.17
		AT3G46280		kinase-like protein	8.02
		AT4G12495		transmembrane protein	7.87
		AT2G17740		Cysteine/Histidine-rich C1 domain family protein	7.67
		AT2G39200	MLO12	Seven transmembrane MLO family protein	7.6
		AT2G36690		2-oxoglutarate (2OG) and Fe(II)-dependent oxygenase superfamily protein	7.23
		AT1G12940	NRT2.5	nitrate transporter2.5	7.1
		AT1G30700		FAD-binding Berberine family protein	6.95
		AT4G28780		GDSL-like Lipase/Acylhydrolase superfamily protein	-2.66
		AT5G01015		transmembrane protein	-2.46
		AT5G22580		Stress responsive A/B Barrel Domain-containing protein	-2.43
		AT5G01017		hypothetical protein	-2.42
		AT1G67750		Pectate lyase family protein	-2.33
		AT5G50740		Heavy metal transport/detoxification superfamily protein	-2.22
		AT2G18660	PNP-A	plant natriuretic peptide A	-2.21
		AT5G48900		Pectin lyase-like superfamily protein	-2.2
		AT1G20190	EXPA11	expansin 11	-2.12
		AT1G19250	FMO1	flavin-dependent monooxygenase 1	-2.09
		* The plus and minus indicated the up- and down-regulation, respectively.
		** Ten up-regulated and 10 down-regulated genes were listed.

## Sheet: Supp Table11
		Supplementary Table 11. Top 20 DEGs of Arabidopsis at 48 hpi with Vv MO6
		Gene ID	Gene name	Gene description	log2 fold change
		AT4G12490		Bifunctional inhibitor/lipid-transfer protein/seed storage 2S albumin superfamily protein	9.77
		AT4G12495		transmembrane protein	9.65
		AT4G12500		Bifunctional inhibitor/lipid-transfer protein/seed storage 2S albumin superfamily protein	7.83
		AT1G30700		FAD-binding Berberine family protein	7.48
		AT5G64120		Peroxidase superfamily protein	7.36
		AT2G19190	FRK1	FLG22-induced receptor-like kinase 1	6.99
		AT2G45220		Plant invertase/pectin methylesterase inhibitor superfamily	6.98
		AT5G43580	UPI	Serine protease inhibitor, potato inhibitor I-type family protein	6.79
		AT1G26410		FAD-binding Berberine family protein	6.72
		AT4G12480	EARLI1	Bifunctional inhibitor/lipid-transfer protein/seed storage 2S albumin superfamily protein	6.6
		AT5G20630	GER3	germin 3	-3.59
		AT5G24770	VSP2	vegetative storage protein 2	-3.23
		AT4G11211		hypothetical protein	-2.48
		AT2G32690	GRP23	glycine-rich protein 23	-2.46
		AT1G14250		GDA1/CD39 nucleoside phosphatase family protein	-2.45
		AT1G31690		Copper amine oxidase family protein	-2.42
		AT4G12970	STOMAGEN	stomagen	-2.38
		AT5G05960		Bifunctional inhibitor/lipid-transfer protein/seed storage 2S albumin superfamily protein	-2.35
		AT5G25980	TGG2	glucoside glucohydrolase 2	-2.24
		AT5G26000	TGG1	thioglucoside glucohydrolase 1	-2.21
		* The plus and minus indicated the up- and down-regulation, respectively.
		** Ten up-regulated and 10 down-regulated genes were listed.
